# Supplementary material for: Copper Imparts a New Therapeutic Property to Resveratrol by Generating ROS to Deactivate Cell-Free Chromatin
Source: Pharmaceuticals (Basel). 2025 Jan 20;18(1):132. doi: 10.3390/ph18010132 (PMC11769567; doi:10.3390/ph18010132)
Supplement: Supplementary file 1 [file pharmaceuticals-18-00132-s001.zip]

Archive with 1 entries (1 files):
- pharmaceuticals-3303777-supplementary.mp4
